# Supplementary material for: Seroma after Simple Mastectomy in Breast Cancer—The Role of CD4+ T Helper Cells and the Evidence as a Possible Specific Immune Process
Source: Int J Mol Sci. 2022 Apr 27;23(9):4848. doi: 10.3390/ijms23094848 (PMC9101279; doi:10.3390/ijms23094848)
Supplement: Supplementary file 1 [file ijms-23-04848-s001.zip]

Archive with 1 entries (1 files):
- ijms-1634195-supplementary.pdf
